# Supplementary material for: Immunoglobulin NGS enhance residual disease detection and prognosis in pediatric Ph+ acute lymphoblastic leukemia
Source: Front Immunol. 2026 Feb 2;16:1677013. doi: 10.3389/fimmu.2025.1677013 (PMC12907345; doi:10.3389/fimmu.2025.1677013)
Supplement: Supplementary file 2 [file Table1.xlsx]

## Sheet: supplemental Table S1
patients	Clone	V / J gene	CDR3	Frequency	Cells percentage
P01	IGH-SEQ1	IGHV3-23/IGHJ2	TGTGCGAACCTAACTGGGGATGACTGGTACTTCGATCTCTGG	0.589776	0.301212
	IGH-SEQ2	IGHV3-19/IGHJ4	TGTTTTGTAGTGGTGGTAGCTAATGACTACTGG	0.293854	0.150078
	IGK-SEQ3	IGKV5-2/IGKJ4	TGTCTACAACATGATAATTTCGTCC	0.211391	0.0443092
P02	IGH-SEQ1	IGHV3-33/IGHJ5	TGTGCGAGAGCCCTCCCCGCCATTGTGGTGG	0.982426	0.982426
P03	IGH-SEQ1	IGHV4-34/IGHJ4	TGTGCGAGAGGCCAGGAGATTATCGAAGGTATTACGATATTTTGACTGGTTATTATTCTGACTACTGG	0.874162	0.12529
	IGH-SEQ2	IGHV4-61;IGHV4-59/IGHJ4	TGTGCGAGAGAGAACGGGAGAGGCCAGGAGATTATCGAAGGTATTACGATATTTTGACTGGTTATTATTCTGACTACTGG	0.0874595	0.0125352
P04	IGH-SEQ1	IGHV2-70D;IGHV2-70/IGHJ4	TGTGCACGGGGGGGGGGTGAGGAGGTTCGTTGCGGGGAACTGG	0.425626	0.0628007
	IGH-SEQ2	IGHV1-45/IGHJ3	TGTGCAGGCTAGTAGCGGCTACGATTCGGTTGATGCTTTTGATATCTGG	0.326622	0.0481927
	IGH-SEQ3	IGHV2-70D;IGHV2-70/IGHJ4	TGTGCACGGGGGGGGGTGAGGAGGTTCGTTGCGGGGAACTGG	0.105544	0.015573
	IGH-SEQ4	IGHV2-70D;IGHV2-70/IGHJ4	TGTGCACGGGGGGGGGGGTGAGGAGGTTCGTTGCGGGGAACTGG	0.0480294	0.00708669
	IGK-SEQ5	IGKV2-30/Kde	TGCATGCAAGGTACACACTGGCCTCCGGGCCCCAACCGGAGCCCTAGTGGCAGCCCAGGGCGACTCCTCATGAGT	0.29631	0.0106405
P05	IGH-SEQ1	IGHV3-15/IGHJ6	TGTACCTCACCTGGGGGACGATTACTACTACTACTACGGTATGGACGTCTGG	0.931669	0.430025
	IGK-SEQ2	IGKV1D-33;IGKV1-33/Kde	TGTCAACAGTATGATAATCTCCCTTCGGAGCCCTAGTGGCAGCCCAGGGCGACTCCTCATGAGT	0.430421	0.0325071
	IGK-SEQ3	IGKV2D-26/Kde	TGCATGCAAGATGCACAAGGCCCAGGGCGACTCCTCATGAGT	0.404998	0.0305871
P06	IGH-SEQ1	IGHV3-30-3;IGHV3-30/IGHJ6	TGTGCGAGAGATCGGGGTATTACGATATTTTGACTGGGCGACTCCCCTTACTACTACTACTACGGTATGGACGTCTGG	0.552395	0.509864
	IGH-SEQ2	IGHV7-4-1/IGHJ6	aggcccCTAGACCCAGCTGCAAATAAGGGCTTAAGGGACGTTACTACTACTACTACATGGACGTCTGG	0.372998	0.34428
	IGK-SEQ3	IGKV2-29;IGKV2D-29/Kde	tgtgggGGCCCTAGTGGCAGCCCAGGGCGACTCCTCATGAGT	0.48547	0.0488079
P07	IGH-SEQ1	--/IGHJ6	GGGGCTCGTGTCACTGTGAGGATATTGTAGTAGTACCAGCTGCTAGTCCCTACTACTACGGTATGGACGTCTGG	0.3793	0.0198372
	IGH-SEQ2	IGHV1-8/IGHJ6	TGTGCGAGCCCCTCTGAAGTCCCTACTACTACGGTATGGACGTCTGG	0.0816556	0.00427055
P08	IGH-SEQ1	IGHV1-2/IGHJ3	TGTGCGAGACCCGTATTACTATGATAGTAGTGTCGAGATGCTTTTGATATCTGG	0.455429	0.312691
	IGH-SEQ2	IGHV3-30-3;IGHV3-30/IGHJ4	TGTGCGAGATAACGGCGTGGCCCGTTCGGCCCCGGGACCATCTACGGGAAGAAGAAGGCCTATATAGCAGCTCGTCCCTTTTGACTACTGG	0.380997	0.261587
	IGH-SEQ3	IGHV1-46/IGHJ6	TGTGCGAGAGGATCCGGTATGGACGTCTGG	0.0680467	0.0467198
	IGK-SEQ4	IGKV1D-39;IGKV1-39/IGKJ5	TGTCAACAGAGTTACAGTACCGCCTTC	0.848743	0.848743
P09	IGH-SEQ1	IGHV3-33/OR15-3a;IGHD3	TGTGCGAGGGCGAGAGATGGAAAAACCCGAGCTGGGGAGAGATCGGGTGATTTTTGGAGTCCTCGCCCTTATTACTACTACTACTACTACATGGACGTCTGG	0.387462	0.158652
	IGL-SEQ2	IGLV2-5/IGLJ1	TGCTGCTCATATACAAGCAGTGCCACTTAACCCCTTATGTCTTC	0	0
	IGH-SEQ3	IGHV4-31/OR15-3a;IGHD3	TGTGCGAGAGATGGAAAAACCCGAGCTGGGGAGAGATCGGGTGATTTTTGGAGTCCTCGCCCTTATTACTACTACTACTACTACATGGACGTCTGG	0.53826	0.220398
P10	IGH-SEQ1	IGHV1-2/IGHJ5;IGHJ4	TATGATAGTAGTGG	0.897842	0.231623
P11	IGH-SEQ1	IGHV1-3/OR15-3a;IGHD3	TGCCGCCAGCTGCTATGGGGACTGGTTTGAGGTCATACGGTATGGACGTCTGG	0.788973	0.23235
	IGH-SEQ2	--/IGHJ5	CTGTGTCACAGTCGGGTATAGCAGCGGCTACCGGGACTGGTTCGACCCCTGG	0.146309	0.0430875
	IGK-SEQ3	IGKV3-11/Kde	TGTCAGCAGCGTAGCAACTGGCCTCCGGGAGCCCTAGTGGCAGCCCAGGGCGACTCCTCATGAGT	0.287069	0.0200267
P12	IGK-SEQ1	IGKV2-30/Kde	TGCATGCAAGGTACACACTGGCCTCCGGGGAGCCCTAGTGGCAGCCCAGGGCGACTCCTCATGAGT	0.292763	0.0160878
P13	IGH-SEQ1	IGHV3-71/IGHJ4	TGTGCCGCTATAGTGGCTACGATAGTGGTTGACTACTGG	0.58835	0.521596
	IGH-SEQ2	IGHV3-43/IGHJ4	TAAAGGGTGAACCGGGAAGGGTCTTACGATATTTTGACTGGTTATAACTGACTACTGG	0.397308	0.352229
P14	IGH-SEQ1	IGHV1-3/IGHJ4	TGTGCGAGTCCCTACCTAACTGGAACGTTTGACTACTGG	0.0687485	0.00232201
P15	IGK-SEQ1	IGKV3D-11/Kde	TGTCAGCAGCGTAGCAACTGGCACCCGGGGCCCTAGTGGCAGCCCAGGGCGACTCCTCATGAGT	0.18391	0.0160911
	IGL-SEQ2	IGLV1-40/IGLJ7	TGCCAGTCCTATGACAGCAGCCCTCCATGCTGTGTTC	0.914516	0.903441
P16	IGH-SEQ1	IGHV3-22/IGHJ6	TGTTCCTTTCTAGTGGGAGCTACCTTCCTACTACTACTACATGGACGTCTGG	0.471381	0.0843497
	IGH-SEQ2	IGHV1-2/IGHJ6	TGTGCGAGAGACCCTCCTGGGGGCTACGGTGGTAACCCGTAGGGACTACTACTACATGGACGTCTGG	0.250572	0.0448377
	IGK-SEQ3	IGKV3D-20;IGKV3-20/Kde	TGTCAGCAGGGAGGCGACTCCTCATGAGT	0.0579703	0.00990318
P17	IGH-SEQ1	IGHV3-23/IGHJ6	TGTGCGAAAACCCCCCAGGGGAGCTACTACCCCTACTACTACTACTACATGGACGTCTGG	0.505718	0.505718
	IGH-SEQ2	IGHV3-66/IGHJ4	TGTGCCCCCCCGCCCGGCTACTCGGTGACTACTGG	0.381516	0.381516
	IGH-SEQ3	IGHV2-5/IGHJ6	TGTGCACACAGACGGAGCTACTACCCCTACTACTACTACTACATGGACGTCTGG	0.0771938	0.0771938
	IGK-SEQ4	IGKV1-37;IGKV1D-37/IGKJ3	GGTCAACGGACTTACAATGCCCTCCGGAC	0.252942	0.0132239
P18	IGH-SEQ1	IGHV3-13/IGHJ5	TGTGCCAAAGTGTCCCCGGTACAACTGGAACTGGTTCGACCCCTGG	0.485793	0.245164
	IGH-SEQ2	IGHV4-39/IGHJ4	TGTGCGAGTCCCTCCTTACTATGATAGTAGTGGTTATTACTGACTACTGG	0.418214	0.211059
	IGK-SEQ3	IGKV2D-26/IGKJ4	TGCATGCAAGATGCACAAGATCCGGCCCCTTTTC	0.0689433	0.00340372
	IGL-SEQ4	IGLV3-27/IGLJ3	TGTTACTCTGCGGCTGACAACATTCCTTGGGTGTTC	0.0676993	0.00295699
P19	IGH-SEQ1	IGHV3-15/IGHJ4	TCCTTACTATGATAGTAGTGGTTACCAGCTTGACTACTGG	0.95925	0.582249
	IGK-SEQ2	IGKV1-16/Kde	TGCCAACAGTATAATAGTTACTCCCCCCGGCCCCCTCCAGCCCTAGTGGCAGCCCAGGGCGACTCCTCATGAGT	0.327487	0.0275338
P20	IGH-SEQ1	IGHV1-18/IGHJ5	tatttaATAGGGTCTAAAATTGTAGTAGTACCAGCTGCTATATTCCTAGGGGACTGCGAACTGGTTCGACCCCTGG	0.700188	0.215738
	IGH-SEQ2	IGHV3-30-3;IGHV3-30/IGHJ6	TGTGCGAGAGCTGGGGATATTGTACTGGTGGTGCCCCCTCTCCGTGGGGCGACTACGGTATGGACGTCTGG	0.126066	0.0388429
	IGH-SEQ3	--/IGHJ4	CTGTGTCACAGTCGGGTATAGCAGCGGCTACTCTCACCCAAGGGATTGACTACTGG	0.116063	0.0357608
P21	IGH-SEQ1	IGHV2-26/IGHJ3	TGTGCACGGATGGTTACGATTTTTGGAGTGGTTATTATACAGAGCGGGGGGCTTTTGATATCTGG	0.157171	0.0148557
P22	IGH-SEQ1	IGHV1-NL1;IGHV1/IGHD2	TGAGGCCCTATTACGATATTTTGACTGGTTATTATAAGGGTACTTCGATCTCTGG	0.659721	0.0472593
	IGL-SEQ2	IGLV2-8/IGLJ6	TGCAGCTCATATGCAGGCAGCAACATTTCGTTC	0.887144	0.887144
	IGL-SEQ3	IGLV2-8/IGLJ5	TGCAGCTCATATGCAGGCAGCAACATTTCGTT	0.0733306	0.0733306
P23	IGH-SEQ1	IGHV3-64/IGHJ6	cgggggCTACTACTACGGTATGGACGTCTGG	0.697694	0.0536975
	IGH-SEQ2	--/IGHJ2	CTGTGTCACAGTCGGGTATAGCAGCGGCTACGAGAGGGAGACAATTACTGGTACTTCGATCTCTGG	0.125819	0.00968359
	IGH-SEQ3	IGHV1-58/IGHJ4	TGTGCGGCAGGGGTTACTATGATAGTAGTGGTTATTACTTAAATGACTACTGG	0.052714	0.00405709
P24	IGH-SEQ1	IGHV3-13/IGHJ4	TGTGCAAGAGTCTAGCAGCAGCTGTCGGAGGGCGGTAGGGTGACTACTGG	0.806949	0.278663
	IGH-SEQ2	IGHV3-47/IGHJ4	TGTCCCAAGAGAGGGAAGGGGCGTTTGGGGGAGTTATCGCCCCTTACTTTGACTACTGG	0.148789	0.0513811
P25	IGH-SEQ1	IGHV3-53/IGHJ4	TGTGCGAGAGCGGGGGGGGATAGTAGTGGTTATTACTGAGACTACTGG	0.406936	0.354734
	IGH-SEQ2	IGHV3-43/IGHJ4	tattaaGGGCGAGACATGAGGTGGGAGCTACTACACGTACATTGACTACTGG	0.210267	0.183294
	IGH-SEQ3	IGHV1-2/IGHJ4	TGTGCGAGTTAAGTGAGAAGCCCCGATAGTAGTGGTTATTACTGAGACTACTGG	0.206487	0.179999
	IGH-SEQ4	IGHV4-39/IGHJ4	TGTGCGAGACATGAGGTGGGAGCTACTACACGTACATTGACTACTGG	0.032384	0.0282298
P26	IGH-SEQ1	IGHV4-59/IGHJ6	aaccctTCTCGTATAGCAGTGGCTGGTCTACTACTACTACGGTATGGACGTCTGG	0.544978	0.544978
	IGH-SEQ2	IGHV3-13/IGHJ6	TGTGCAAGAGTCCTCCACGTAGAGATGGCTACAATTACTCGATTACTACTACTACTACGGTATGGACGTCTGG	0.436701	0.436701
P27	IGH-SEQ1	IGHV3-7/IGHJ4	GGTGTGGGGTGGTGACTGCTTATTTTGACTACTGG	0.856769	0.566709
	IGH-SEQ2	IGHV3-21/IGHJ6	TGTGCGAGAGACCCCTTTGTAGTAGTACCAGCTGCTATTTCCAACCAACTATTACTACTACTACTACGGTATGGACGTCTGG	0.0514925	0.0340597
P28	IGH-SEQ1	IGHV1-3/IGHJ4	TGTGCGAGAGATACGGGGGGGGATATTACTATGATAGTAGTGGTTAATAAAAGGGGGCGGGCTACTGG	0.641314	0.0655231
	IGH-SEQ2	IGHV1-NL1;IGHV1/IGHD3-10	tattccCCCTGTTTGGACCTATTACTATGGTTCAGGGAGAAGGGAGCGTGTGGCTACTGG	0.265919	0.027169
P29	IGH-SEQ1	IGHV4-39/IGHJ6	acgtctGG	0.933866	0.269479
P30	IGH-SEQ1	IGHV3-22/IGHJ4	TGTTCCAGGGTGCCTTAAATTCGCCTATTCCCGCTATGATTACGTTTGGGGGAGTTACAGCGGCTACTGG	0.493408	0.200611
	IGH-SEQ2	IGHV3-23/IGHJ4	TGTGCCAACGGAGATAACTGGGGACTAAACACGTCGCGGGCTTTGACTACTGG	0.33893	0.137803
	IGK-SEQ3	IGKV2-24/Kde	TGCATGCAAGCTTCCCGTGGGGCTCTAGTGGCAGCCCAGGGCGACTCCTCATGAGT	0.45082	0.0386673
P31	IGH-SEQ1	IGHV3-53/IGHJ4	TGTGCGAGAGATCCTCCCCTCATGGATGTTTAGAACTGGGCCCCCCGACAACTACTGG	0.646935	0.646935
	IGH-SEQ2	IGHV2-70/IGHJ4	TGTGCACGGATAATTTAGTAGCAGCAAGAACCCCCTTTTTTGACTACTGG	0.327715	0.327715
	IGL-SEQ3	IGLV1-40/IGLJ7	TGCCAGTCCTATGACAGCAGCCTGAGTGGCCCCTCATGTGTTC	0.17456	0.00583189
P32	IGH-SEQ1	IGHV4-39/IGHJ3	TGTGCCTGGGGGTATCTGG	0.609383	0.160279
P33	IGH-SEQ1	IGHV3-71/IGHJ5	TGTGCGCCCCGGGAAGTGGTCCCTGGGGGTGGTTCGACCCCTGG	0.599909	0.599909
	IGH-SEQ2	IGHV4-39/IGHJ6	TGTGCGAGACATCCGGGGATTGTAGTAGTACCAGCTGCCCTTTACTACTACTACTACATGGACGTCTGG	0.316557	0.316557
P34	IGH-SEQ1	IGHV4-61/IGHJ6	TGTGCGAGAGAGAACGAGAGCCTCACGGACATCCGTAGCGTATTACGATATTTTGACTGGTTATTATGGGCACCCATACTACTACTACTACGGTATGGACGTCTGG	0.55878	0.55878
	IGH-SEQ2	IGHV3-15/IGHJ4	CCTAGTGGCTACGATTTTCACTGTCTTTGACTACTGG	0.356633	0.356633
	IGH-SEQ3	IGHV4-59/IGHJ4	tattacCCTAGTGGCTACGATTTTCACTGTCTTTGACTACTGG	0.037296	0.037296
	IGK-SEQ4	IGKV1-37;IGKV1D-37/IGKJ5	GGTCAACGGACTTACAATGCCCGCCCCCTagccaa	0.95995	0.95995
P35	IGH-SEQ1	IGHV3-72/IGHJ4	TGTGCTAGAGAGGAACGCCCTACTACTGG	0.671324	0.671324
	IGH-SEQ2	IGHV3-33/IGHJ4	gtggtgACTGCTATGCCCTGACTACTGG	0.194334	0.194334
	IGH-SEQ3	IGHV1-2/IGHJ4	TGTGCGACGCCTTTGTGGTGGTGACTGCTATGCCCTGACTACTGG	0.126581	0.126581
	IGK-SEQ4	IGKV3D-20;IGKV3-20/IGKJ5	TGTCAGCAGTATGGTAGCTCACCGGGGATCACCTTC	0.929311	0.929311
	IGL-SEQ5	IGLV3-1/IGLJ7	TGTCAGGCGTGGGACAGCAGCACTTGTTGGTGTGTTC	0.280046	0.00345338
P36	IGH-SEQ1	IGHV1-3/IGHJ6	TGTGCGAGAGATCGGGGAGTGGGAGCTACTGTACTACTACTACTACGGTATGGACGTCTGG	0.743026	0.234283
	IGK-SEQ2	IGKV3D-20;IGKV3-20/IGKJ4	TGTCAGCAGTATGGTAGCTCACCCCTTTC	0.778398	0.778398
	IGK-SEQ3	IGKV7-3/IGKJ5	tattacGTCTGCAGAGTAAGAATCCACCTTC	0.0817166	0.0817166
	IGL-SEQ4	IGLV9-49/IGLJ3	TGTGGGGCAGACCATGGCAGTGGGAGCAACTTCGGGTTGGGTGTTC	0.781013	0.485476
P37	IGH-SEQ1	IGHV2-5/IGHJ3	TGTGCACACAGACAGTTTGGTAGACGATATTTTGACTGGTTAAGCTGATGCTTTTGATATCTGG	0.976404	0.388483
	IGL-SEQ2	IGLV3-13/IGLJ3;IGLJ2	TGTTTTTCTGGTGATTAGAACAATGGGGGTGGTATTC	0.913953	0.913953
P38	IGH-SEQ1	IGHV3-72/IGHJ6	tattccCCCGCGAGAGGCTTGGGTGGTGGCCAACCTACTACTACTACGGTATGGACGTCTGG	0.863522	0.632911
	IGH-SEQ2	IGHV3-41/IGHJ4	TGTACCAGAGTCTCGGGGTCGGGGAGCCAAAGGACTACTGG	0.112201	0.0822365
	IGK-SEQ3	IGKV1-16/Kde	TGCCAACAGTATAATAGTTACCCTCGAGCCCTAGTGGCAGCCCAGGGCGACTCCTCATGAGT	0.47757	0.0248508
P39	IGH-SEQ1	IGHV1-3/IGHJ2	TGTGCGACTGGGCGGTACTTCGATCTCTGG	0.288743	0.00474882
P40	IGH-SEQ1	--/IGHJ5	TGTCACAGTGGGGTATAGCAGCAGCTGGCAGTGGGACTTGG	0.0680478	0.00867111
	IGH-SEQ2	--/IGHJ5;IGHJ4	TGGATTCTGAACAGCCCCGAGTCACGGTGGGTATAGTGGGACTTGG	0.060393	0.00769568
	IGH-SEQ3	IGHV3-30-3;IGHV3-30/IGHJ5	TGTGCGAGAGATGAAGGACTTGG	0.0406887	0.00518482
	IGK-SEQ4	IGKV1-9/Kde	TGTCAACAGCTTAATAGTTACCCCCTAGTGGCAGCCCAGGGCGACTCCTCATGAGT	0.0689083	0.0249152
	IGK-SEQ5	IGKV1D-16/Kde	TGCCAACAGTATAATAGTTTCCTCGAAGCCCTAGTGGCAGCCCAGGGCGACTCCTCATGAGT	0.0472008	0.0170664
	IGK-SEQ6	IGKV1D-33;IGKV1-33/IGKJ3	TGTCAAGGGACCCTCTTTC	0.0423443	0.0153105
	IGL-SEQ7	IGLV3-16/IGLJ3;IGLJ2	TGTCTATCAGCAGACAGCAGTGGGATTC	0.402428	0.0960184
	IGL-SEQ8	IGLV3-19/IGLJ3	TGTAACTCCCGGGACAGCAGTGGTAACCGTGGGTGTTC	0.031368	0.00748435
P41	IGH-SEQ1	IGHV2-70/IGHJ4	TGTGCACGGATGATGGAGAATGTAGTGGTGGTAGGACGGATGTGACTACTGG	0.925558	0.213284
	IGH-SEQ2	IGHV2-70/IGHJ4	TGTGCACGGCTGACAGTGGGAGCTACGGAAGGGCTACTGG	0.0308705	0.00711374
P42	IGH-SEQ1	IGHV3-13/IGHJ6	TGTGCAAGAGGCCCCTTTACGATTTTTGGAGTGGTTATCCTTATTACTACTACTACTACGGTATGGACGTCTGG	0.645543	0.41323
	IGH-SEQ2	IGHV4-34/IGHJ4	TGTGCGAGAGCCTTGGGGGAGAGCCCCATAGTGGGAGCTACCATGGGGGGGCTACTGG	0.178287	0.114127
	IGH-SEQ3	IGHV3-33/IGHJ4	TGTGCGAGAGCCCCATAGTGGGAGCTACCATGGGGGGGCTACTGG	0.13942	0.0892467
	IGL-SEQ4	IGLV3-19/IGLJ3;IGLJ2	TGTAACTCCCGGGACAGCAGTGGTAACCCCTAGGTATTC	0.917364	0.58633
P43	IGH-SEQ1	IGHV3-22/IGHJ4	TGTTCCACCTAGCAGTGGCTGGTACCCTCTTCTTTTGACTACTGG	0.947686	0.176807
	IGK-SEQ2	IGKV1D-33;IGKV1-33/IGKJ4	TGTCAACAGTATGATAATCTCCCTCCCAAAGCTCACTTTC	0.941221	0.941221
	IGL-SEQ3	IGLV4-3/IGLJ6	TGTGGAGAGAGCCACACGATTGATGGCCAAGTCGGTTGGCGTGTTC	0.19816	0.00263546
P44	IGH-SEQ1	IGHV3-7/IGHJ5	TAGTTTAGAGAATATTGTGGTGGTGACTGCCCCTTGGCCCTTATTACTATGATAGTAGTGGTTATTAGAGGAATAGTGGTTCGACCCCTGG	0.685005	0.277386
	IGH-SEQ2	IGHV1-2/IGHJ6	TGTGCGAGAGGCCCCCTGTTTTATAGCAGTGGCTGGTACGGCCTGGAACGGTATGGACGTCTGG	0.274952	0.111339
	IGK-SEQ3	IGKV1D-33;IGKV1-33/IGKJ4	TGTCAACAGTATGATAATCTCCTTTCGCTCACTTTC	0.948967	0.846722
	IGL-SEQ4	IGLV4-3/IGLJ3;IGLJ2	TGTGGAGAGAGCCACACGATTGATGGCCAAGTCGGTGCCCTGTGGTATTC	0.273321	0.0032966
P45	IGH-SEQ1	IGHV4-61/IGHJ1	gcttgtATAGCAGCAGCTGTCTTGAATACTTCCAGCACTGG	0.777899	0.234149
P46	IGH-SEQ1	IGHV4-61/IGHJ6	TGTCCCTCCGGGAGGCGTCTGG	0.661535	0.619355
	IGH-SEQ2	IGHV3-66/IGHJ4	TGTGCGAGTCGTGGGCTTATGACTACGGTGGTAACTTCCTGACTACTGG	0.292203	0.273572
	IGK-SEQ3	IGKV2-30/Kde	TGCATGCAAGGTACACACTATCTAGTGGCAGCCCAGGGCGACTCCTCATGAGT	0.0819667	0.0117691
P47	IGH-SEQ1	IGHV3-9/IGHJ6	TGTGCAAAAGGGGCCCCCGGGGGAACTACGGTATGGACGTCTGG	0.753411	0.548794
	IGH-SEQ2	IGHV1-58/IGHJ4	TGTGCGGCGGGGTGGGAGCTAAATTACTGG	0.122839	0.0894776
P48	IGH-SEQ1	IGHV2-70/IGHJ5	TGTGCACGGCCCGGAGGCTAACTGGGGATCCCGCCGG	0.977965	0.18599

## Sheet: supplemental Table S2
Name	Vreplacement at D0	Vreplacement at EOI
P01	1	6
P02	2	0
P03	2	0
P04	0	0
P05	14	199
P06	0	0
P07	1728	198
P08	540	747
P09	188	0
P10	0	0
P11	0	0
P13	15	0
P14	0	0
P16	14	0
P17	49	2
P18	108	28
P19	3	0
P20	1	0
P21	2	0
P22	0	0
P23	555	2129
P24	4	0
P25	532	2
P26	278	815
P27	1	0
P28	0	0
P29	0	1
P30	0	0
P31	16	0
P32	1	2
P33	12	0
P34	125	37
P35	176	1
P36	0	0
P37	0	0
P38	7	0
P39	0	0
P40	0	0
P41	3	0
P42	14	0
P43	2	0
P44	0	0
P45	383	0
P46	159	26
P47	1	0
P48	1	0
